# Supplementary material for: Metacognition and mentalizing are associated with distinct neural representations of decision uncertainty
Source: PLoS Biol. 2022 May 13;20(5):e3001301. doi: 10.1371/journal.pbio.3001301 (PMC9132335; doi:10.1371/journal.pbio.3001301)
Supplement: S1 Data — (XLSX) [file pbio.3001301.s009.xlsx]

## Sheet: fig2e
Inaccuracy
difficulty1_rt1	difficulty2_rt1	difficulty3_rt1	difficulty4_rt1	difficulty1_rt2	difficulty2_rt2	difficulty3_rt2	difficulty4_rt2	difficulty1_rt3	difficulty2_rt3	difficulty3_rt3	difficulty4_rt3	difficulty1_rt4	difficulty2_rt4	difficulty3_rt4	difficulty4_rt4
0	0.5	0.6	0.75	0	0.25	0.444444	0.8	0.333333	0.285714	0.666667	0.625	0.4	0.555556	0.571429	0.666667
0	0	0.142857	0.5	0	0	0	0.571429	0	0	0.125	0.5	0	0	0.545455	0.666667
0	0	0.125	1	0.166667	0	0	0.333333	0	0.125	0.5	0.333333	NaN	0.571429	0.416667	0.909091
0	0	0.333333	0.714286	0	0.2	0.25	1	0	0	0.375	0.9	0	0	0.666667	0.8
0	0	0	0.833333	0	0.0769231	0.333333	1	0	0.25	0.8	0.888889	0.25	0.4	0.75	0.888889
0	0.166667	0.5	0.75	0	0.0833333	0.5	1	0	0.285714	0.333333	0.6	0	0.5	0.583333	0.583333
0	0	0.5	0.666667	0	0.285714	0.2	0.875	0	0.2	0.714286	0.9	0.5	0.6	0.666667	0.888889
0	0	0.5	0.333333	0	0.142857	0.3	0.2	0	0.125	0.5	0.692308	0	0.777778	0.4	0.777778
0.117647	0.25	0.5	1	0.444444	0.142857	0.777778	0.6	0	0.666667	0.5	0.727273	0.5	0.666667	0.857143	0.583333
0	0	0.25	0.5	0	0.2	0.375	1	0	0	0.5	0.555556	0.333333	0	0.5	0.461538
0.0833333	0	0	0.857143	0	0	0.125	0.777778	0.25	0	0.428571	0.625	0.142857	0.25	0.230769	0.833333
0	0.166667	0.25	0.5	0	0.272727	0.111111	1	0	0.428571	1	0.571429	0.5	0.5	0.636364	0.727273
0	0	0.4	0.5	0	0.166667	0.666667	0.6	0	0.4	0.428571	0.857143	0	0.25	0.444444	0.5
0	0	0.285714	1	0	0.25	0.142857	0.833333	0.142857	0.142857	0.333333	0.7	0.2	0.833333	0.6	0.555556
0	0	0.142857	0.375	0	0	0.25	0.75	0	0.444444	0.428571	1	0	0.666667	0.666667	0.727273
0.0769231	0	0.5	0.666667	0.428571	0.428571	0.444444	0.5	0	0.333333	0.5	0.818182	0.25	0.75	0.428571	0.6
0.0555556	0	0	NaN	0	0.4	0.333333	0.888889	0.333333	0.5	0.636364	0.666667	0.333333	0.444444	0.6	0.818182
0	0.181818	0.25	0.625	0	0.1	0.714286	0.5	0	0	0.25	0.692308	0	0	0.727273	1
0	0.166667	0.4	0.8	0	0.4	0.5	0.6	0.25	0.2	0.615385	0.714286	0.285714	0.461538	0.75	1
0	0	0.25	0.666667	0	0	0	1	0	0	0.5	0.714286	0	0	0.444444	0.705882
0	0	0.181818	0.75	0	0	0.285714	0.6	0	0	0.5	0.8	0	NaN	0.6	0.75
0	0	0	0.75	0	0.111111	0.333333	0.333333	0	0.125	0.5	0.4	NaN	0.666667	0.6	0.642857
0	0.166667	0.4	0.714286	0	0.5	0.75	0.714286	0	0.571429	0.454545	0.833333	0.5	0.5	0.6	0.5
0	0.4	0.428571	0.75	0	0.555556	0.25	0.625	0.125	0.3	0.571429	0.5	0	0.666667	0.666667	0.6
0	0	0.166667	0.5	0	0	0	0.25	0	0	0	0.545455	0	0.25	0.571429	0.769231
0	0	0.4	1	0.111111	0	0.285714	0.833333	0	0.333333	0.444444	0.769231	0	0.1	0.555556	1
0	0	0.375	NaN	0	0.142857	0.4	0.5	0	0.222222	0.3	0.714286	0	0.5	0.285714	0.727273
0	0.25	0	0.75	0	0.125	0.5	0.5	0	0.25	0.5	0.857143	0	0.5	0.5	0.461538

## Sheet: fig2f
x	y1(low sigma1)	y2 (high sigma1)
-1	0	0.0474
-0.99	0.0001	0.0488
-0.98	0.0001	0.0502
-0.97	0.0001	0.0517
-0.96	0.0001	0.0532
-0.95	0.0001	0.0547
-0.94	0.0001	0.0563
-0.93	0.0001	0.0579
-0.92	0.0001	0.0595
-0.91	0.0001	0.0612
-0.9	0.0001	0.063
-0.89	0.0001	0.0648
-0.88	0.0002	0.0666
-0.87	0.0002	0.0685
-0.86	0.0002	0.0704
-0.85	0.0002	0.0724
-0.84	0.0002	0.0745
-0.83	0.0002	0.0766
-0.82	0.0003	0.0787
-0.81	0.0003	0.0809
-0.8	0.0003	0.0832
-0.79	0.0004	0.0855
-0.78	0.0004	0.0879
-0.77	0.0005	0.0903
-0.76	0.0005	0.0928
-0.75	0.0006	0.0953
-0.74	0.0006	0.098
-0.73	0.0007	0.1007
-0.72	0.0007	0.1034
-0.71	0.0008	0.1062
-0.7	0.0009	0.1091
-0.69	0.001	0.112
-0.68	0.0011	0.1151
-0.67	0.0012	0.1182
-0.66	0.0014	0.1213
-0.65	0.0015	0.1246
-0.64	0.0017	0.1279
-0.63	0.0018	0.1312
-0.62	0.002	0.1347
-0.61	0.0022	0.1382
-0.6	0.0025	0.1419
-0.59	0.0027	0.1455
-0.58	0.003	0.1493
-0.57	0.0033	0.1532
-0.56	0.0037	0.1571
-0.55	0.0041	0.1611
-0.54	0.0045	0.1652
-0.53	0.005	0.1694
-0.52	0.0055	0.1736
-0.51	0.0061	0.178
-0.5	0.0067	0.1824
-0.49	0.0074	0.1869
-0.48	0.0082	0.1915
-0.47	0.009	0.1962
-0.46	0.01	0.201
-0.45	0.011	0.2059
-0.44	0.0121	0.2108
-0.43	0.0134	0.2159
-0.42	0.0148	0.221
-0.41	0.0163	0.2262
-0.4	0.018	0.2315
-0.39	0.0198	0.2369
-0.38	0.0219	0.2423
-0.37	0.0241	0.2479
-0.36	0.0266	0.2535
-0.35	0.0293	0.2592
-0.34	0.0323	0.265
-0.33	0.0356	0.2709
-0.32	0.0392	0.2769
-0.31	0.0431	0.2829
-0.3	0.0474	0.2891
-0.29	0.0522	0.2953
-0.28	0.0573	0.3015
-0.27	0.063	0.3079
-0.26	0.0691	0.3143
-0.25	0.0759	0.3208
-0.24	0.0832	0.3274
-0.23	0.0911	0.334
-0.22	0.0998	0.3407
-0.21	0.1091	0.3475
-0.2	0.1192	0.3543
-0.19	0.1301	0.3612
-0.18	0.1419	0.3682
-0.17	0.1545	0.3752
-0.16	0.168	0.3823
-0.15	0.1824	0.3894
-0.14	0.1978	0.3965
-0.13	0.2142	0.4037
-0.12	0.2315	0.411
-0.11	0.2497	0.4182
-0.1	0.2689	0.4256
-0.09	0.2891	0.4329
-0.08	0.31	0.4403
-0.07	0.3318	0.4477
-0.06	0.3543	0.4551
-0.05	0.3775	0.4626
-0.04	0.4013	0.47
-0.03	0.4256	0.4775
-0.02	0.4502	0.485
-0.01	0.475	0.4925
0	0.5	0.5
0.01	0.525	0.5075
0.02	0.5498	0.515
0.03	0.5744	0.5225
0.04	0.5987	0.53
0.05	0.6225	0.5374
0.06	0.6457	0.5449
0.07	0.6682	0.5523
0.08	0.69	0.5597
0.09	0.7109	0.5671
0.1	0.7311	0.5744
0.11	0.7503	0.5818
0.12	0.7685	0.589
0.13	0.7858	0.5963
0.14	0.8022	0.6035
0.15	0.8176	0.6106
0.16	0.832	0.6177
0.17	0.8455	0.6248
0.18	0.8581	0.6318
0.19	0.8699	0.6388
0.2	0.8808	0.6457
0.21	0.8909	0.6525
0.22	0.9002	0.6593
0.23	0.9089	0.666
0.24	0.9168	0.6726
0.25	0.9241	0.6792
0.26	0.9309	0.6857
0.27	0.937	0.6921
0.28	0.9427	0.6985
0.29	0.9478	0.7047
0.3	0.9526	0.7109
0.31	0.9569	0.7171
0.32	0.9608	0.7231
0.33	0.9644	0.7291
0.34	0.9677	0.735
0.35	0.9707	0.7408
0.36	0.9734	0.7465
0.37	0.9759	0.7521
0.38	0.9781	0.7577
0.39	0.9802	0.7631
0.4	0.982	0.7685
0.41	0.9837	0.7738
0.42	0.9852	0.779
0.43	0.9866	0.7841
0.44	0.9879	0.7892
0.45	0.989	0.7941
0.46	0.99	0.799
0.47	0.991	0.8038
0.48	0.9918	0.8085
0.49	0.9926	0.8131
0.5	0.9933	0.8176
0.51	0.9939	0.822
0.52	0.9945	0.8264
0.53	0.995	0.8306
0.54	0.9955	0.8348
0.55	0.9959	0.8389
0.56	0.9963	0.8429
0.57	0.9967	0.8468
0.58	0.997	0.8507
0.59	0.9973	0.8545
0.6	0.9975	0.8581
0.61	0.9978	0.8618
0.62	0.998	0.8653
0.63	0.9982	0.8688
0.64	0.9983	0.8721
0.65	0.9985	0.8754
0.66	0.9986	0.8787
0.67	0.9988	0.8818
0.68	0.9989	0.8849
0.69	0.999	0.888
0.7	0.9991	0.8909
0.71	0.9992	0.8938
0.72	0.9993	0.8966
0.73	0.9993	0.8993
0.74	0.9994	0.902
0.75	0.9994	0.9047
0.76	0.9995	0.9072
0.77	0.9995	0.9097
0.78	0.9996	0.9121
0.79	0.9996	0.9145
0.8	0.9997	0.9168
0.81	0.9997	0.9191
0.82	0.9997	0.9213
0.83	0.9998	0.9234
0.84	0.9998	0.9255
0.85	0.9998	0.9276
0.86	0.9998	0.9296
0.87	0.9998	0.9315
0.88	0.9998	0.9334
0.89	0.9999	0.9352
0.9	0.9999	0.937
0.91	0.9999	0.9388
0.92	0.9999	0.9405
0.93	0.9999	0.9421
0.94	0.9999	0.9437
0.95	0.9999	0.9453
0.96	0.9999	0.9468
0.97	0.9999	0.9483
0.98	0.9999	0.9498
0.99	0.9999	0.9512
1	1	0.9526

## Sheet: fig2g
x	y1(low sigma2)	y2 (high sigma2)
-1	0	0.0051
-0.99	0	0.0057
-0.98	0	0.0064
-0.97	0	0.0071
-0.96	0	0.0079
-0.95	0	0.0088
-0.94	0	0.0098
-0.93	0	0.0109
-0.92	0	0.0121
-0.91	0	0.0134
-0.9	0	0.0148
-0.89	0	0.0163
-0.88	0	0.018
-0.87	0	0.0198
-0.86	0	0.0218
-0.85	0	0.024
-0.84	0	0.0264
-0.83	0	0.0289
-0.82	0	0.0317
-0.81	0	0.0347
-0.8	0	0.038
-0.79	0	0.0415
-0.78	0	0.0453
-0.77	0	0.0493
-0.76	0	0.0537
-0.75	0	0.0584
-0.74	0	0.0635
-0.73	0	0.0689
-0.72	0	0.0746
-0.71	0	0.0808
-0.7	0	0.0874
-0.69	0	0.0944
-0.68	0	0.1019
-0.67	0	0.1098
-0.66	0	0.1182
-0.65	0	0.1272
-0.64	0	0.1366
-0.63	0	0.1466
-0.62	0	0.1572
-0.61	0	0.1683
-0.6	0	0.18
-0.59	0	0.1923
-0.58	0	0.2052
-0.57	0	0.2187
-0.56	0	0.2329
-0.55	0	0.2477
-0.54	0	0.2632
-0.53	0	0.2793
-0.52	0	0.2961
-0.51	0	0.3135
-0.5	0	0.3316
-0.49	0	0.3503
-0.48	0	0.3697
-0.47	0	0.3898
-0.46	0	0.4104
-0.45	0	0.4317
-0.44	0	0.4536
-0.43	0	0.4761
-0.42	0	0.4991
-0.41	0	0.5226
-0.4	0	0.5467
-0.39	0	0.5712
-0.38	0	0.5962
-0.37	0	0.6216
-0.36	0	0.6473
-0.35	0	0.6733
-0.34	0	0.6996
-0.33	0	0.7262
-0.32	0	0.7529
-0.31	0	0.7797
-0.3	0	0.8066
-0.29	0	0.8334
-0.28	0	0.8603
-0.27	0	0.887
-0.26	0	0.9135
-0.25	0	0.9397
-0.24	0.0001	0.9656
-0.23	0.0002	0.9912
-0.22	0.0005	1.0163
-0.21	0.0012	1.0408
-0.2	0.0027	1.0648
-0.19	0.0058	1.0881
-0.18	0.0122	1.1107
-0.17	0.0246	1.1326
-0.16	0.0477	1.1535
-0.15	0.0886	1.1736
-0.14	0.1583	1.1926
-0.13	0.2717	1.2106
-0.12	0.4479	1.2276
-0.11	0.7095	1.2434
-0.1	1.0798	1.2579
-0.09	1.579	1.2713
-0.08	2.2184	1.2834
-0.07	2.9945	1.2941
-0.06	3.8837	1.3035
-0.05	4.8394	1.3115
-0.04	5.7938	1.318
-0.03	6.6645	1.3232
-0.02	7.3654	1.3269
-0.01	7.8209	1.3291
0	7.9788	1.3298
0.01	7.8209	1.3291
0.02	7.3654	1.3269
0.03	6.6645	1.3232
0.04	5.7938	1.318
0.05	4.8394	1.3115
0.06	3.8837	1.3035
0.07	2.9945	1.2941
0.08	2.2184	1.2834
0.09	1.579	1.2713
0.1	1.0798	1.2579
0.11	0.7095	1.2434
0.12	0.4479	1.2276
0.13	0.2717	1.2106
0.14	0.1583	1.1926
0.15	0.0886	1.1736
0.16	0.0477	1.1535
0.17	0.0246	1.1326
0.18	0.0122	1.1107
0.19	0.0058	1.0881
0.2	0.0027	1.0648
0.21	0.0012	1.0408
0.22	0.0005	1.0163
0.23	0.0002	0.9912
0.24	0.0001	0.9656
0.25	0	0.9397
0.26	0	0.9135
0.27	0	0.887
0.28	0	0.8603
0.29	0	0.8334
0.3	0	0.8066
0.31	0	0.7797
0.32	0	0.7529
0.33	0	0.7262
0.34	0	0.6996
0.35	0	0.6733
0.36	0	0.6473
0.37	0	0.6216
0.38	0	0.5962
0.39	0	0.5712
0.4	0	0.5467
0.41	0	0.5226
0.42	0	0.4991
0.43	0	0.4761
0.44	0	0.4536
0.45	0	0.4317
0.46	0	0.4104
0.47	0	0.3898
0.48	0	0.3697
0.49	0	0.3503
0.5	0	0.3316
0.51	0	0.3135
0.52	0	0.2961
0.53	0	0.2793
0.54	0	0.2632
0.55	0	0.2477
0.56	0	0.2329
0.57	0	0.2187
0.58	0	0.2052
0.59	0	0.1923
0.6	0	0.18
0.61	0	0.1683
0.62	0	0.1572
0.63	0	0.1466
0.64	0	0.1366
0.65	0	0.1272
0.66	0	0.1182
0.67	0	0.1098
0.68	0	0.1019
0.69	0	0.0944
0.7	0	0.0874
0.71	0	0.0808
0.72	0	0.0746
0.73	0	0.0689
0.74	0	0.0635
0.75	0	0.0584
0.76	0	0.0537
0.77	0	0.0493
0.78	0	0.0453
0.79	0	0.0415
0.8	0	0.038
0.81	0	0.0347
0.82	0	0.0317
0.83	0	0.0289
0.84	0	0.0264
0.85	0	0.024
0.86	0	0.0218
0.87	0	0.0198
0.88	0	0.018
0.89	0	0.0163
0.9	0	0.0148
0.91	0	0.0134
0.92	0	0.0121
0.93	0	0.0109
0.94	0	0.0098
0.95	0	0.0088
0.96	0	0.0079
0.97	0	0.0071
0.98	0	0.0064
0.99	0	0.0057
1	0	0.0051

## Sheet: fig2h
X (ROC with low sigma2)	Y (ROC with low sigma2)	X (ROC with high sigma2)	Y (ROC with high sigma2)
0	0	0	0
0	0.0585	0.1307	0.2391
0.0086	0.1326	0.171	0.2863
0.0301	0.2204	0.2148	0.3347
0.0624	0.3033	0.2611	0.3839
0.114	0.3969	0.3096	0.4336
0.2002	0.5139	0.3596	0.4836
0.3293	0.6505	0.4096	0.5336
0.4499	0.7518	0.4596	0.5836
0.5705	0.8337	0.5097	0.6336
0.6868	0.8981	0.5597	0.6836
0.7729	0.9371	0.6096	0.7336
0.8439	0.9634	0.6597	0.7807
0.8956	0.979	0.7093	0.824
0.9376	0.9893	0.7577	0.863
0.9677	0.9951	0.8045	0.8979
1	1	1	1

## Sheet: fig2i
difficulty beta						RT beta
CS-DU	AO-DU	PS-DU	AO-DI	PS-DI		CS-DU	AO-DU	PS-DU	AO-DI	PS-DI
0.395146	0.751519	0.743559	0.839374	0.829502		1.12507	0.380964	0.301267	0.176388	0.0998014
0.7459	0.799723	0.768183	0.716673	0.766119		0.403771	-0.204218	-0.176388	0.0808765	1.2215
0.462373	0.568365	0.548759	0.660851	0.712958		1.47642	1.03162	1.1161	0.401183	0.185669
0.641055	0.661554	0.728624	0.548476	0.558525		0.73723	0.11882	0.173908	1.00975	0.938225
0.632469	0.485173	0.474013	0.767713	0.697761		0.677594	0.468588	1.37223	0.654632	0.358303
0.46695	0.602366	0.627963	0.682114	0.764781		1.20529	1.21908	0.299993	0.57128	0.323204
0.499208	0.80618	0.751832	0.762115	0.700848		1.36039	0.44534	0.418108	0.33037	0.317767
0.621072	0.806707	0.740668	0.632916	0.550473		1.11918	0.106687	0.336799	0.423203	0.495016
0.566653	0.761925	0.637697	0.697077	0.642868		0.932745	0.437932	1.54449	0.343182	0.377272
0.519189	0.769677	0.773127	0.79236	0.710843		1.62857	1.19423	1.09006	0.332343	0.0232772
0.634939	0.724028	0.752408	0.812877	0.852798		0.552551	0.00783242	0.659216	0.557248	0.565174
0.471811	0.67262	0.68354	0.790774	0.80509		0.99681	0.363983	0.119024	0.750883	-0.151295
0.577695	0.769278	0.738091	0.79827	0.782014		0.268363	0.829639	0.801072	0.55125	0.489979
0.469853	0.501075	0.806943	0.772274	0.814438		1.49718	0.0618632	0.097088	0.751294	0.698991
0.652837	0.561661	0.561693	0.843439	0.804488		0.415402	1.17532	0.865302	0.0486661	0.161054
0.435921	0.758993	0.563834	0.743448	0.758908		1.19857	0.474374	-0.0503557	0.257394	0.209271
0.306481	0.616935	0.762295	0.745781	0.712008		0.554663	0.0878866	0.430433	-0.141234	0.204993
0.553576	0.669494	0.675427	0.79921	0.755548		0.0267705	0.120249	-0.269173	0.0644017	0.277196
0.323406	0.761423	0.800463	0.591871	0.57853		1.75679	0.602943	0.744009	0.842654	0.693537
0.503155	0.817116	0.744815	0.560958	0.675519		1.49704	1.03908	0.716798	0.251834	0.62393
0.514592	0.744613	0.794161	0.736224	0.694059		3.2508	0.485531	0.196643	0.0881622	0.467887
0.612467	0.77822	0.743584	0.79428	0.835975		1.61779	0.00778344	-0.00948575	0.379978	0.350005
0.550702	0.694765	0.795285	0.74129	0.819402		1.0911	0.601312	-0.117079	0.152081	-0.261007
0.547341	0.763787	0.787892	0.397796	0.568679		1.12691	0.734397	-0.0392946	2.82281	1.89739
0.637774	0.637289	0.576081	0.719345	0.723449		0.631267	0.451725	0.874911	0.101413	0.300463
0.670261	0.816563	0.754598	0.516542	0.479521		0.536521	1.48931	0.428069	-0.623275	-0.305053
0.648448	0.815191	0.809544	0.677044	0.694009		0.856889	-0.247014	0.436421	0.972982	1.24397
0.277779	0.736899	0.598059	0.84139	0.84043		1.9813	0.291436	0.592054	-0.231912	0.275524

## Sheet: fig2j
original correlation					residual correlation
AO-DU	PS-DU	AO-DI	PS-DI		AO-DU	PS-DU	AO-DI	PS-DI
0.611754	0.401939	0.633748	0.655726		0.00148563	0.0514281	-0.0446359	0.0443887
0.204952	0.704449	0.459802	0.638681		0.0873247	-0.0183088	-0.120432	-0.044458
0.142058	0.531923	0.299242	0.35571		-0.0294541	-0.00678083	-0.0424808	0.0573457
0.419573	0.474574	0.172412	0.450797		0.0272818	0.066466	0.0057591	0.0124587
0.178594	0.582407	0.730583	0.438243		0.114448	-0.0150867	0.0411581	0.0362825
0.525902	0.449166	0.466594	0.578348		-0.0953833	0.0362007	-0.0379001	-0.0211531
0.253729	0.483965	0.514769	0.425251		-0.0230181	0.0260931	-0.0215558	-0.0388688
0.369277	0.621524	0.380463	0.431085		0.0276776	0.00284615	-0.0749721	0.0577977
0.768129	0.463774	0.567796	0.366853		-0.0569305	-0.0755531	0.0802035	-0.0996588
0.650406	0.495418	0.456799	0.461589		-0.0891139	-0.0534345	-0.100228	0.0608741
0.723211	0.656751	0.630359	0.627072		0.0405272	0.0568483	-0.137165	0.129927
0.617926	0.572012	0.739295	0.408638		0.0198079	0.0251727	0.11579	0.00546568
0.570132	0.55544	0.732146	0.586502		0.013512	0.0786658	-0.0329581	0.083758
0.668662	0.6518	0.512017	0.718037		0.00216815	0.0709914	0.0699068	0.0807739
0.168021	0.430272	0.533817	0.501974		-0.131484	-0.0335503	0.00536632	-0.0809406
0.432288	0.16921	0.60222	-0.0729383		0.10154	-0.0557395	-0.0105826	-0.0617175
0.711035	0.546132	0.604672	0.24298		0.0940075	-0.0687129	0.0129342	-0.0972976
0.501811	0.351798	0.414142	0.638024		0.115264	0.10278	0.0433285	0.0452546
0.287938	0.423054	0.6087	0.481412		0.268325	0.100215	0.00450054	0.069185
0.677177	0.563339	0.245647	0.426208		0.0440228	-0.0505307	-0.0703315	-0.10145
0.692719	0.664676	0.674835	0.46028		-0.0608451	0.091823	0.0215801	-0.00963929
0.570684	0.604626	0.425475	0.730195		-0.0612656	-0.0335206	0.0563355	0.0920918
0.681622	0.56926	0.548861	0.696628		0.0782589	0.0811775	-0.00761946	-0.0588099
0.627771	0.667922	0.42738	0.392595		-0.0770042	0.0112727	-0.00489746	-0.000677577
0.67862	0.58292	0.43921	0.494118		0.0944362	-0.0136871	0.0185898	0.0154772
0.6328	0.700399	0.299973	0.300057		0.0465411	0.0370229	0.0495923	-0.00253689
0.556399	0.70482	0.628941	0.678024		0.0700919	0.105637	-0.0915507	-0.0200155
0.702235	0.180397	0.602944	0.664677		-0.00554779	-0.0666733	0.036144	0.00703679

## Sheet: fig2k
original AUROC						residual AUROC
CS-DU	AO-DU	PS-DU	AO-DI	PS-DI		CS-DU	AO-DU	PS-DU	AO-DI	PS-DI
0.655028	0.739895	0.661201	0.655806	0.79958		0.62009	0.448842	0.453855	0.468295	0.55958
0.818	0.638333	0.724737	0.652638	0.775037		0.634105	0.519217	0.508789	0.496232	0.575333
0.793796	0.616161	0.707381	0.595611	0.686674		0.726891	0.51763	0.487041	0.494155	0.484791
0.772262	0.727481	0.704174	0.593269	0.60019		0.557018	0.521167	0.531206	0.499689	0.475515
0.802059	0.730641	0.76913	0.79568	0.63516		0.601765	0.520492	0.447899	0.538596	0.499484
0.582283	0.638076	0.578843	0.692987	0.736022		0.524078	0.507692	0.483124	0.500974	0.485756
0.737692	0.567931	0.723829	0.710263	0.737351		0.59474	0.523746	0.529118	0.508224	0.590739
0.69195	0.75215	0.670108	0.634678	0.733711		0.612536	0.462108	0.520929	0.478289	0.497669
0.70923	0.799032	0.617787	0.70375	0.751053		0.696064	0.486418	0.470345	0.50125	0.497632
0.703424	0.753149	0.591964	0.658395	0.582264		0.635667	0.5927	0.495623	0.525491	0.542385
0.778837	0.648012	0.715055	0.765938	0.840136		0.635431	0.487156	0.543824	0.517188	0.469129
0.737726	0.673599	0.678237	0.829758	0.772857		0.653055	0.529278	0.4803	0.501973	0.567727
0.749375	0.68054	0.674219	0.753204	0.731741		0.698438	0.55668	0.4725	0.511879	0.533291
0.712004	0.765956	0.667786	0.676284	0.730142		0.641002	0.479411	0.544369	0.524324	0.470354
0.741115	0.62547	0.586716	0.708886	0.671447		0.623615	0.482244	0.5211	0.511629	0.441789
0.661464	0.639555	0.631296	0.637792	0.738421		0.63848	0.520359	0.536306	0.528609	0.498
0.613384	0.788838	0.751395	0.667261	0.634015		0.497129	0.593473	0.565735	0.53326	0.511239
0.749389	0.698561	0.645526	0.730637	0.661563		0.666872	0.538212	0.525984	0.579167	0.558438
0.671728	0.647468	0.774941	0.694915	0.695947		0.574142	0.537833	0.455916	0.533594	0.495641
0.700597	0.762278	0.823069	0.59061	0.618057		0.590554	0.505291	0.49309	0.511337	0.477308
0.724671	0.754396	0.708657	0.723103	0.652297		0.547196	0.501588	0.549058	0.501994	0.5075
0.766145	0.650171	0.645797	0.676589	0.785107		0.66747	0.57407	0.523647	0.491291	0.496942
0.717826	0.674091	0.599233	0.778214	0.706944		0.672464	0.455333	0.557444	0.582919	0.556253
0.726793	0.739834	0.770741	0.643481	0.715575		0.686401	0.499001	0.448529	0.491444	0.477001
0.789789	0.650096	0.735546	0.658997	0.736315		0.580632	0.463292	0.506263	0.528523	0.52252
0.718886	0.73006	0.770421	0.595483	0.576114		0.551797	0.536246	0.606262	0.468466	0.511922
0.732182	0.737453	0.704237	0.713257	0.703199		0.597851	0.442907	0.520982	0.498592	0.483504
0.570981	0.722725	0.6425	0.752596	0.808738		0.521203	0.575175	0.492188	0.450641	0.557134

## Sheet: fig2l
ratio of residual variance
CS-DU	AO-DU	PS-DU	AO-DI	PS-DI
0.88243	0.57546	0.570839	0.144381	0.202439
0.562415	0.439918	0.516355	0.550828	0.387965
0.803607	0.792646	0.565927	0.623317	0.518035
0.707221	0.687931	0.83111	0.709134	0.663808
0.727367	0.730282	0.828453	0.396351	0.571753
0.845901	0.875872	0.749308	0.579655	0.428752
0.774904	0.802585	0.548793	0.430494	0.57475
0.71982	0.40783	0.556789	0.653276	0.734453
0.743773	0.351713	0.652668	0.577561	0.657617
0.778565	0.528465	0.440159	0.357568	0.561773
0.741474	0.559942	0.497845	0.176017	0.00950173
0.829194	0.459798	0.684957	0.360807	0.327032
0.804014	0.660042	0.546399	0.313998	0.369058
0.807983	0.516979	0.378781	0.383866	0.212263
0.709364	0.806006	0.754971	0.0957956	0.329115
0.799076	0.828236	0.803585	0.490351	0.459431
0.937645	0.566502	0.519974	0.491671	0.574815
0.827434	0.788592	0.694463	0.341714	0.463879
0.882945	0.717194	0.656834	0.649316	0.70862
0.809786	0.496835	0.395381	0.742152	0.594581
0.699483	0.345422	0.56878	0.513293	0.564937
0.678584	0.606306	0.42521	0.345154	0.17498
0.771376	0.431641	0.435424	0.502092	0.247192
0.710731	0.623282	0.46051	0.544113	0.610281
0.715329	0.672822	0.757886	0.554654	0.522319
0.687812	0.369275	0.536355	0.760298	0.79558
0.719287	0.3412	0.372146	0.560939	0.5161
0.835585	0.616197	0.771915	0.145702	0.124988

## Sheet: fig3c
beta value with difficulties IPL
AO-DU	PS-DU	AO-DI	PS-DI
1.26916	3.28887	-0.580551	-1.46938
3.98122	-0.330874	-0.407925	0.663447
5.63153	1.16473	5.13245	0.404228
4.09758	0.0417572	1.74517	5.20295
8.52872	6.57926	0.473926	0.537623
-2.57366	-0.529042	-0.750634	-0.708659
9.8701	6.5681	4.1453	10.6375
1.50418	5.93806	4.09889	1.73973
3.25791	2.2479	1.22962	2.14809
1.28237	-2.59599	2.89077	1.22987
-1.15135	2.94804	3.45519	1.66857
0.860432	-0.808676	1.01135	4.99992
0.76977	4.88048	7.66175	1.98935
-1.03074	6.62629	3.15123	-2.35708
5.15071	6.53145	3.94073	-2.52227
7.10239	9.50604	-1.66146	0.99395
1.96931	4.17589	3.48122	0.335984
0.656681	7.50201	-1.87313	0.512925
10.3041	-1.05526	-0.108011	1.44407
6.29021	1.73433	0.912788	0.312126
-4.35255	-0.695829	-1.81021	4.45829
-5.41606	8.98416	7.24402	0.194844
-1.68229	2.18054	-4.9365	-0.0178795
0.815202	0.150839	2.8677	1.55176
5.41458	-2.04166	-1.25722	-0.736657
1.93705	9.82117	3.61322	2.16011
0.569643	1.54062	8.27283	0.271044
-4.14646	-0.947439	0.430582	1.63049

## Sheet: fig3d
beta value with RTs IPL
AO-DU	PS-DU	AO-DI	PS-DI
4.48161	3.837	0.265114	-3.39336
5.54002	4.86615	1.22432	2.58044
6.63607	7.1013	3.96807	2.53196
2.46219	1.48394	3.35175	2.76781
1.17502	8.03749	1.12826	-0.673689
5.50786	5.65965	4.92436	1.27782
-1.13918	2.02913	-2.14388	4.11874
4.59017	2.58352	5.75017	10.449
4.6441	1.19186	8.2413	2.59609
3.9622	3.57086	2.37981	0.456576
1.55366	-0.505634	0.0773665	1.33954
0.514042	0.0579958	4.17601	3.27593
0.356131	1.3237	0.600164	7.22576
-0.682901	0.968	2.4161	5.39792
1.42311	1.82882	4.02535	2.73678
1.89876	4.59596	-0.334696	2.40569
1.79578	3.5215	4.36334	5.64663
3.53278	8.25997	2.87571	1.48975
3.45044	1.04689	2.1985	0.532999
3.9642	3.38104	-0.720629	-1.35941
2.47316	2.15162	1.81061	3.03473
8.23344	6.03651	2.82689	6.30771
1.78881	3.66632	2.74796	0.136996
0.532421	-1.37903	7.52705	4.73105
2.25707	0.488984	1.14189	0.853933
6.588	8.5053	4.73449	-0.112835
5.44576	0.711897	0.910433	8.17741
1.08964	0.971199	3.98499	9.39855

[truncated: 25 more sheets: fig4e, fig5a, fig5b, fig5c, fig5d, fig5g, fig5h, fig5i, fig5j, fig5k, fig5l, fig5m, fig5n, Fig5 beta_fit_data, S2 fig, S3 fig, S4 fig, S5a fig, S5b fig, S6a fig …]
